# Supplementary material for: How People in Eight European Countries Felt About the Safety, Effectiveness, and Necessity of COVID-19 Vaccination: A Cross-Sectional Survey
Source: Healthcare (Basel). 2025 Feb 6;13(3):344. doi: 10.3390/healthcare13030344 (PMC11817506; doi:10.3390/healthcare13030344)
Supplement: Supplementary file 1 [file healthcare-13-00344-s001.zip]

Archive with 1 entries (1 files):
- healthcare-3345432-supplementary.pdf
